# Supplementary material for: Genomic Epidemiology of ESBL- and Carbapenemase-Producing Enterobacterales in a Spanish Hospital: Exploring the Clinical–Environmental Interface
Source: Microorganisms. 2025 Aug 8;13(8):1854. doi: 10.3390/microorganisms13081854 (PMC12388269; doi:10.3390/microorganisms13081854)
Supplement: Supplementary file 1 [file microorganisms-13-01854-s001.zip]

Archive with 1 entries (1 files):
- microorganisms-3734636-supplementary.xlsx
