# Supplementary material for: Genomic Epidemiology of ESBL- and Carbapenemase-Producing Enterobacterales in a Spanish Hospital: Exploring the Clinical–Environmental Interface
Source: Microorganisms. 2025 Aug 8;13(8):1854. doi: 10.3390/microorganisms13081854 (PMC12388269; doi:10.3390/microorganisms13081854)
Supplement: Supplementary file 1 [file microorganisms-13-01854-s001.zip › microorganisms-3734636-supplementary.xlsx]

## Sheet: Table_S1
Supplementary Table S1. Clinical data of ESBL/CP-Ec/Kp collected from 2020-2024
Nº ISOLATE UR	BETA-LACTAMASES	DATE	PROCEDENCE	ESBL/CP	ORIGIN	AMPICILLIN	AMC	CEFUROXIME	CEFOXITIN	CEFOTAXIMA	CEFTAZIDIME	IMIPENEM	ERTAPENEM	CIPROFLOXACIN	FOSFOMYCIN	NITROFURANTOIN	COTRIMOXAZOL	GENTAMICIN	TOBRAMYCIN	COLISTIN	TIGECICLINE	CAZ-AVI
A125	CTX-M-1	2020-10-13	COMMUNITY	Kp-ESBL	URINE	R	R	R	S	R	R	S	S	R	R	S	R	R	R	NT	NT	NT
X9860	CTX-M-1	2021-02-23	COMMUNITY	Ec-ESBL	URINE	R	R	R	S	R	S	S	S	S	R	S	R	S	S	NT	NT	NT
A105	CTX-M-14	2020-09-25	COMMUNITY	Kp-ESBL	URINE	R	R	R	S	R	R	S	S	R	S	S	R	R	R	NT	NT	NT
A144	CTX-M-14	2020-09-29	NOSOCOMIAL	Ec-ESBL	BLOOD CULTURE	R	S	R	S	R	R	S	S	R	R	R	S	R	R	NT	NT	NT
A122	CTX-M-14	2020-10-06	NOSOCOMIAL	Kp-ESBL	URINE	R	R	R	S	R	R	S	S	R	R	S	S	R	R	NT	NT	NT
A115	CTX-M-14	2020-10-28	COMMUNITY	Ec-ESBL	URINE	R	R	R	S	R	R	S	S	R	S	S	R	S	S	NT	NT	NT
A113	CTX-M-14	2020-11-01	NOSOCOMIAL	Ec-ESBL	URINE	R	R	R	S	R	R	S	S	R	S	R	S	R	R	NT	NT	NT
X9852	CTX-M-14	2021-01-15	COMMUNITY	Ec-ESBL	URINE	R	R	R	R	S	R	S	S	R	S	R	R	S	S	NT	NT	NT
X9891	CTX-M-14	2021-01-29	COMMUNITY	Ec-ESBL	URINE	R	R	R	S	R	R	S	S	R	S	S	R	R	R	NT	NT	NT
X9844	CTX-M-14	2021-02-17	NOSOCOMIAL	Ec-ESBL	URINE	R	R	R	S	R	R	S	S	R	S	S	S	R	R	NT	NT	NT
X9878	CTX-M-14	2021-02-17	COMMUNITY	Ec-ESBL	URINE	R	R	R	S	R	S	S	S	R	S	S	R	S	S	NT	NT	NT
A106	CTX-M-15	2020-09-15	COMMUNITY	Ec-ESBL	URINE	R	R	R	R	R	R	S	S	R	S	R	S	R	R	NT	NT	NT
A134	CTX-M-15	2020-09-15	COMMUNITY	Ec-ESBL	WOUND	R	R	R	I	R	R	S	S	R	R	R	R	S	S	NT	NT	NT
A135	CTX-M-15	2020-09-15	NOSOCOMIAL	Ec-ESBL	URINE	R	R	R	S	R	R	S	S	R	S	S	S	R	R	NT	NT	NT
A136	CTX-M-15	2020-09-15	COMMUNITY	Ec-ESBL	URINE	R	S	R	S	R	R	S	S	R	S	R	S	S	S	NT	NT	NT
A138	CTX-M-15	2020-09-24	COMMUNITY	Ec-ESBL	URINE	R	R	R	I	R	R	S	S	R	R	R	R	S	S	NT	NT	NT
A143	CTX-M-15	2020-09-25	COMMUNITY	Ec-ESBL	URINE	R	R	R	S	R	S	S	S	I	R	R	R	S	S	NT	NT	NT
A132	CTX-M-15	2020-09-25	COMMUNITY	Ec-ESBL	URINE	R	R	R	S	R	R	S	S	R	S	S	S	R	R	NT	NT	NT
A133	CTX-M-15	2020-09-27	NOSOCOMIAL	Ec-ESBL	URINE	R	S	R	S	R	R	R	R	R	S	R	S	S	S	NT	NT	NT
A141	CTX-M-15	2020-09-27	NOSOCOMIAL	Ec-ESBL	URINE	R	R	R	S	R	R	S	S	R	R	R	S	R	R	NT	NT	NT
A104	CTX-M-15	2020-09-28	COMMUNITY	Kp-ESBL	URINE	R	R	R	S	R	R	S	S	R	R	S	R	R	R	NT	NT	NT
A128	CTX-M-15	2020-10-01	NOSOCOMIAL	Kp-ESBL	URINE	R	R	R	S	R	R	S	S	I	S	S	R	S	S	NT	NT	NT
A131	CTX-M-15	2020-10-02	NOSOCOMIAL	Kp-ESBL	BLOOD CULTURE	R	R	R	S	R	R	S	S	R	R	R	R	S	S	NT	NT	NT
A142	CTX-M-15	2020-10-02	NOSOCOMIAL	Kp-ESBL	URINE	R	R	R	S	R	R	S	S	R	S	S	R	S	S	NT	NT	NT
A129	CTX-M-15	2020-10-02	NOSOCOMIAL	Ec-ESBL	URINE	R	R	R	I	R	R	S	S	R	S	S	S	S	S	NT	NT	NT
A139	CTX-M-15	2020-10-03	NOSOCOMIAL	Kp-ESBL	URINE	R	R	R	S	R	R	S	S	R	S	S	S	S	S	NT	NT	NT
A130	CTX-M-15	2020-10-05	COMMUNITY	Ec-ESBL	URINE	R	R	R	S	R	R	S	S	R	S	S	S	R	R	NT	NT	NT
A121	CTX-M-15	2020-10-05	COMMUNITY	Ec-ESBL	URINE	R	S	R	S	R	R	S	S	R	S	R	R	S	S	NT	NT	NT
A127	CTX-M-15	2020-10-12	NOSOCOMIAL	Kp-ESBL	URINE	R	R	R	S	R	R	S	S	R	S	S	R	R	R	NT	NT	NT
A111	CTX-M-15	2020-10-14	NOSOCOMIAL	Kp-ESBL	URINE	R	R	R	S	R	R	S	S	R	R	R	S	R	R	NT	NT	NT
A109	CTX-M-15	2020-10-19	NOSOCOMIAL	Kp-ESBL	URINE	R	R	R	S	R	R	S	S	R	S	S	R	R	R	NT	NT	NT
A110	CTX-M-15	2020-10-20	COMMUNITY	Ec-ESBL	URINE	R	R	R	S	R	R	S	S	R	S	S	R	R	R	NT	NT	NT
A118	CTX-M-15	2020-10-23	COMMUNITY	Ec-ESBL	URINE	R	R	R	S	R	R	S	S	S	S	R	R	S	S	NT	NT	NT
A107	CTX-M-15	2020-10-26	COMMUNITY	Ec-ESBL	URINE	R	S	R	S	R	R	S	S	R	S	R	S	S	S	NT	NT	NT
A116	CTX-M-15	2020-10-27	NOSOCOMIAL	Kp-ESBL	URINE	R	R	R	S	R	R	S	S	R	S	S	R	R	R	NT	NT	NT
A114	CTX-M-15	2020-10-31	NOSOCOMIAL	Ec-ESBL	URINE	R	R	R	R	R	R	S	S	R	S	S	R	R	R	NT	NT	NT
A119	CTX-M-15	2020-11-02	NOSOCOMIAL	Ec-ESBL	URINE	R	R	R	S	R	R	S	S	R	R	S	S	R	R	NT	NT	NT
X9880	CTX-M-15	2021-01-19	COMMUNITY	Ec-ESBL	URINE	R	R	R	R	R	R	S	S	R	S	R	S	R	R	NT	NT	NT
X9912	CTX-M-15	2021-01-19	COMMUNITY	Ec-ESBL	URINE	R	R	R	S	R	R	S	S	R	S	S	R	R	R	NT	NT	NT
X9883	CTX-M-15	2021-01-20	COMMUNITY	Ec-ESBL	URINE	R	R	R	S	R	R	S	S	R	S	S	S	R	R	NT	NT	NT
X9847	CTX-M-15	2021-01-25	COMMUNITY	Ec-ESBL	URINE	R	S	R	S	R	R	S	S	R	S	S	S	S	S	NT	NT	NT
X9857	CTX-M-15	2021-01-25	NOSOCOMIAL	Kp-ESBL	URINE	R	R	R	S	R	R	S	S	R	R	S	R	R	R	NT	NT	NT
X9853	CTX-M-15	2021-01-25	COMMUNITY	Ec-ESBL	URINE	R	R	R	I	R	R	S	S	R	R	S	S	R	R	NT	NT	NT
X9881	CTX-M-15	2021-01-25	NOSOCOMIAL	Ec-ESBL	URINE	R	R	R	S	R	R	S	S	R	S	S	R	R	R	NT	NT	NT
X9889	CTX-M-15	2021-01-25	COMMUNITY	Ec-ESBL	URINE	R	R	R	S	R	R	S	S	R	S	R	R	R	R	NT	NT	NT
X9849	CTX-M-15	2021-01-27	COMMUNITY	Kp-ESBL	URINE	R	R	R	S	R	R	S	S	R	S	S	R	R	R	NT	NT	NT
X9862	CTX-M-15	2021-01-29	COMMUNITY	Ec-ESBL	URINE	R	R	R	S	R	R	S	S	R	S	S	S	S	S	NT	NT	NT
X9897	CTX-M-15	2021-01-30	COMMUNITY	Ec-ESBL	URINE	R	R	R	I	R	R	S	S	R	S	S	S	R	R	NT	NT	NT
X9899	CTX-M-15	2021-02-01	NOSOCOMIAL	Kp-ESBL	URINE	R	R	R	S	R	R	S	S	R	S	S	R	R	R	NT	NT	NT
X9846	CTX-M-15	2021-02-08	COMMUNITY	Kp-ESBL	URINE	R	R	R	S	R	R	S	S	R	R	S	R	R	R	NT	NT	NT
X9885	CTX-M-15	2021-02-09	COMMUNITY	Kp-ESBL	URINE	R	R	R	S	R	R	S	S	R	S	S	R	R	R	NT	NT	NT
X9896	CTX-M-15	2021-02-09	NOSOCOMIAL	Kp-ESBL	URINE	R	R	R	S	R	R	S	S	R	S	S	R	R	R	NT	NT	NT
X9859	CTX-M-15	2021-02-10	NOSOCOMIAL	Kp-ESBL	URINE	R	R	R	S	R	R	S	S	R	S	S	R	R	R	NT	NT	NT
X9901	CTX-M-15	2021-02-10	NOSOCOMIAL	Kp-ESBL	URINE	R	R	R	S	R	R	S	S	R	S	S	R	R	R	NT	NT	NT
X9877	CTX-M-15	2021-02-13	NOSOCOMIAL	Ec-ESBL	URINE	R	R	R	I	R	R	S	S	R	S	S	S	S	S	NT	NT	NT
X9895	CTX-M-15	2021-02-15	COMMUNITY	Ec-ESBL	URINE	R	R	R	S	R	R	S	S	R	S	S	R	R	R	NT	NT	NT
X9851	CTX-M-15	2021-02-16	COMMUNITY	Kp-ESBL	URINE	R	R	R	S	R	R	S	S	R	S	S	R	R	R	NT	NT	NT
X9894	CTX-M-15	2021-02-17	COMMUNITY	Ec-ESBL	URINE	R	R	R	S	R	R	S	S	R	S	S	S	R	R	NT	NT	NT
X9867	CTX-M-15	2021-02-20	COMMUNITY	Ec-ESBL	URINE	R	S	R	S	R	R	S	S	R	S	S	S	S	S	NT	NT	NT
X9845	CTX-M-15	2021-02-22	COMMUNITY	Kp-ESBL	URINE	R	R	R	S	R	R	S	S	R	R	S	R	R	R	NT	NT	NT
X9865	CTX-M-15	2021-02-22	COMMUNITY	Ec-ESBL	URINE	R	R	R	I	R	R	S	S	R	R	S	S	R	R	NT	NT	NT
X9855	CTX-M-15	2021-02-23	NOSOCOMIAL	Kp-ESBL	WOUND	R	R	R	S	R	R	S	S	R	R	R	R	R	R	NT	NT	NT
X9890	CTX-M-15	2021-02-25	COMMUNITY	Kp-ESBL	URINE	R	R	R	S	R	R	S	S	R	S	S	R	R	R	NT	NT	NT
X9872	CTX-M-15	2021-02-26	NOSOCOMIAL	Kp-ESBL	URINE	R	R	R	I	R	R	S	S	R	S	R	R	R	R	NT	NT	NT
X9873	CTX-M-15	2021-03-01	NOSOCOMIAL	Kp-ESBL	URINE	R	R	R	S	R	R	S	S	R	S	S	R	R	R	NT	NT	NT
X9898	CTX-M-15	2021-03-01	COMMUNITY	Kp-ESBL	URINE	R	R	R	S	R	R	S	S	R	R	S	R	R	S	NT	NT	NT
X9887	CTX-M-15	2021-03-08	NOSOCOMIAL	Ec-ESBL	URINE	R	R	R	S	R	R	S	S	R	S	S	S	R	R	NT	NT	NT
X9888	CTX-M-15	2021-03-12	NOSOCOMIAL	Kp-ESBL	BLOOD CULTURE	R	R	R	S	R	R	S	S	R	NT	NT	R	S	S	NT	NT	NT
X9879	CTX-M-15+CTX-M-27	2021-02-22	NOSOCOMIAL	Ec-ESBL	URINE	R	R	R	S	R	R	S	S	R	S	S	R	R	R	NT	NT	NT
A1193	CTX-M-15+OXA-48	2021-03-27	NOSOCOMIAL	Kp-OXA-48	URINE	R	R	R	NT	R	R	S	R	R	S	NT	S	S	S	S	NT	NT
A1195	CTX-M-15+OXA-48	2021-12-01	COMMUNITY	Kp-OXA-48	URINE	R	R	R	NT	R	R	I	R	R	R	NT	S	S	S	S	NT	NT
A1198	CTX-M-15+OXA-48	2021-12-17	COMMUNITY	Kp-OXA-48	URINE	R	R	R	NT	R	R	S	R	R	R	NT	S	S	S	S	NT	NT
A1190	CTX-M-15+OXA-48	2022-01-26	COMMUNITY	Kp-OXA-48	URINE	R	R	R	NT	R	R	S	R	R	R	NT	R	R	R	S	NT	NT
A1191	CTX-M-15+OXA-48	2022-01-26	COMMUNITY	Kp-OXA-48	URINE	R	R	R	NT	R	R	S	R	R	R	NT	S	S	S	S	NT	NT
A1192	CTX-M-15+OXA-48	2022-02-17	NOSOCOMIAL	Kp-OXA-48	URINE	R	R	R	NT	R	R	S	R	R	R	NT	R	R	R	S	NT	NT
A1183	CTX-M-15+OXA-48	2023-08-16	NOSOCOMIAL	Kp-OXA-48	URINE	R	R	R	NT	R	R	I	R	R	R	NT	-	R	R	S	NT	NT
A1184	CTX-M-15+OXA-48	2023-08-24	COMMUNITY	Kp-OXA-48	URINE	R	R	R	NT	R	R	R	R	R	R	NT	S	S	S	S	NT	NT
A1186	CTX-M-15+OXA-48	2023-11-02	NOSOCOMIAL	Kp-OXA-48	WOUND	R	R	R	NT	R	R	S	R	R	R	NT	R	R	R	S	NT	NT
A1187	CTX-M-15+OXA-48	2023-11-17	NOSOCOMIAL	Kp-OXA-48	URINE	R	R	R	NT	R	R	R	R	R	R	NT	R	R	R	R	NT	NT
A1188	CTX-M-15+OXA-48	2023-11-22	COMMUNITY	Kp-OXA-48	URINE	R	R	R	NT	R	R	S	R	R	S	NT	S	S	S	S	NT	NT
A1181	CTX-M-15+OXA-48	2024-01-15	COMMUNITY	Kp-OXA-48	URINE	R	R	R	NT	R	R	S	R	R	R	NT	R	S	S	S	NT	NT
A1182	CTX-M-15+OXA-48	2024-06-18	NOSOCOMIAL	Kp-OXA-48	RECTAL	R	R	R	NT	R	R	S	R	R	NT	NT	R	R	R	R	NT	NT
A137	CTX-M-27	2020-09-24	NOSOCOMIAL	Ec-ESBL	WOUND	R	S	R	R	R	R	S	S	R	R	R	S	S	S	NT	NT	NT
A140	CTX-M-27	2020-09-28	COMMUNITY	Ec-ESBL	URINE	R	S	R	S	R	R	S	S	R	S	S	S	S	S	NT	NT	NT
A123	CTX-M-27	2020-10-05	COMMUNITY	Ec-ESBL	URINE	R	R	R	S	R	R	S	S	R	S	S	R	S	S	NT	NT	NT
A120	CTX-M-27	2020-10-06	NOSOCOMIAL	Ec-ESBL	URINE	R	S	R	S	R	R	S	S	R	S	S	R	S	S	NT	NT	NT
A117	CTX-M-27	2020-10-27	COMMUNITY	Ec-ESBL	URINE	R	R	R	S	R	R	S	S	R	S	S	S	S	S	NT	NT	NT
X9861	CTX-M-27	2021-01-25	COMMUNITY	Ec-ESBL	URINE	R	S	R	I	R	R	S	S	R	R	S	R	S	S	NT	NT	NT
X9863	CTX-M-27	2021-02-02	NOSOCOMIAL	Ec-ESBL	URINE	R	R	R	R	R	R	S	S	R	S	S	S	S	S	NT	NT	NT
X9866	CTX-M-27	2021-02-15	COMMUNITY	Ec-ESBL	URINE	R	S	R	I	R	R	S	S	R	S	S	R	S	S	NT	NT	NT
X9886	CTX-M-27	2021-02-15	COMMUNITY	Ec-ESBL	URINE	R	R	R	I	R	R	S	S	R	S	S	S	S	S	NT	NT	NT
X9848	CTX-M-27	2021-02-23	NOSOCOMIAL	Ec-ESBL	URINE	R	R	R	R	R	R	S	S	R	S	S	R	S	S	NT	NT	NT
X9910	CTX-M-55	2021-03-15	COMMUNITY	Ec-ESBL	URINE	R	R	R	S	R	R	S	S	S	S	S	R	R	R	NT	NT	NT
A147	CTX-M-88	2021-02-19	COMMUNITY	Ec-ESBL	URINE	R	R	R	S	R	R	S	S	R	S	S	R	R	R	NT	NT	NT
A112	CTX-M-9	2020-10-19	COMMUNITY	Ec-ESBL	URINE	R	R	R	R	S	R	S	S	R	S	S	S	S	S	NT	NT	NT
X9913	CTX-M-9	2021-02-01	COMMUNITY	Ec-ESBL	URINE	R	R	R	S	R	R	S	S	R	S	S	S	S	S	NT	NT	NT
A124	CTX-M-9, SHV-48	2020-10-09	COMMUNITY	Kp-ESBL	URINE	S	S	S	S	S	I	S	S	S	S	S	S	S	S	NT	NT	NT
X9856	KPC-3	2020-02-01	NOSOCOMIAL	Kp-KPC	URINE	R	R	R	R	R	R	R	R	R	R	R	R	R	R	S	R	S
X9858	KPC-3	2021-02-05	COMMUNITY	Kp-KPC	URINE	R	R	R	R	R	R	R	R	R	R	R	R	S	R	S	I	S
A200	KPC-3	2021-02-11	NOSOCOMIAL	Kp-KPC	URINE	R	R	R	R	R	R	R	R	R	R	R	S	S	R	S	I	S
X9900	KPC-3	2021-02-15	COMMUNITY	Kp-KPC	ABSCESS	R	R	R	R	R	R	R	R	R	R	R	R	S	R	S	I	S
X9864	KPC-3	2021-02-16	NOSOCOMIAL	Kp-KPC	BLOOD CULTURE	R	R	R	R	R	R	R	R	R	R	R	R	S	R	S	S	S
A201	KPC-3	2021-02-22	NOSOCOMIAL	Kp-KPC	URINE	R	R	R	R	R	R	I	R	R	R	R	R	S	S	S	I	NT
A205	KPC-3	2021-02-22	NOSOCOMIAL	Kp-KPC	URINE	R	R	R	R	I	R	R	R	R	R	S	S	S	I	NT	S	NT
X9902	KPC-3	2021-02-22	COMMUNITY	Kp-KPC	URINE	R	R	R	R	R	R	R	R	R	R	R	S	S	S	S	I	S
A202	KPC-3	2021-02-26	COMMUNITY	Kp-KPC	URINE	R	R	R	R	R	R	R	R	R	R	R	R	S	R	S	S	NT
A203	KPC-3	2021-03-04	NOSOCOMIAL	Kp-KPC	URINE	R	R	R	R	R	R	R	R	R	R	R	R	R	R	S	S	S
X9874	KPC-3	2021-03-15	NOSOCOMIAL	Kp-KPC	WOUND	R	R	R	R	R	R	R	R	R	R	R	R	S	R	S	S	S
A204	KPC-3	2021-03-16	NOSOCOMIAL	Kp-KPC	URINE	R	R	R	R	R	R	R	R	R	R	R	S	S	S	S	NT	NT
A206	KPC-39	2021-02-22	COMMUNITY	Kp-KPC	URINE	R	R	R	R	R	R	R	R	R	S	S	S	S	I	S	S	S
A1197	NDM-5	2024-06-28	NOSOCOMIAL	Ec-NDM	TISSUE (BIOPSY)	R	R	R	NT	R	R	R	R	R	S	NT	R	R	R	S	NT	NT
A1194	OXA-48	2021-04-12	NOSOCOMIAL	Kp-OXA-48	URINE	R	R	R	NT	R	R	S	R	R	S	NT	S	S	S	S	NT	NT
A1196	OXA-48	2021-12-02	COMMUNITY	Kp-OXA-48	URINE	R	R	R	NT	R	R	I	R	R	R	NT	S	S	S	S	NT	NT
A1185	OXA-48	2023-10-23	NOSOCOMIAL	Kp-OXA-48	URINE	R	R	R	NT	R	R	S	R	R	S	NT	R	R	R	S	NT	NT
A1189	OXA-48	2023-11-23	NOSOCOMIAL	Kp-OXA-48	URINE	R	R	R	NT	R	R	I	R	R	S	NT	R	R	R	S	NT	NT
X9884	SHV-11, CTX-M-15	2021-01-30	NOSOCOMIAL	Kp-ESBL	URINE	R	R	R	S	R	R	S	S	R	R	S	R	R	R	NT	NT	NT
X9850	SHV-11, CTX-M-15	2021-02-02	COMMUNITY	Kp-ESBL	URINE	R	R	R	S	R	R	S	S	R	R	R	R	S	R	NT	NT	NT
X9876	SHV-11, CTX-M-15	2021-02-27	COMMUNITY	Kp-ESBL	URINE	R	R	R	S	R	R	S	S	R	R	R	S	R	R	NT	NT	NT
X9908	SHV-28, CTX-M-15	2021-02-17	NOSOCOMIAL	Kp-ESBL	URINE	R	R	R	S	R	R	S	S	R	R	S	R	S	R	NT	NT	NT
X9911	SHV-28, CTX-M-15	2021-02-17	COMMUNITY	Kp-ESBL	URINE	R	R	R	S	R	R	S	S	R	S	S	R	R	R	NT	NT	NT
X9892	SHV-28, CTX-M-15	2021-03-02	COMMUNITY	Kp-ESBL	URINE	R	R	R	S	R	R	S	S	R	R	S	R	R	R	NT	NT	NT
	Genomic data include in previous study (30)
	Isolates selected for WGS

## Sheet: Table_S2
Supplementary Table S2. Sequencing characteristics for E. coli (n=44) and K. pneumoniae (n=18) clinical isolates analyzed in this study.
SEQUENCING STATISTICS
UR number	Isolate-betalactamase	Expected genome size MB	fastQC Total Sequences_R1	fastQC Total Sequences_R2	Quast Total length	Quast # contigs	Quast N50	Coverage (X)	Difference bps (+/- 0,5MB)	No ctgs	N50
A107	Ec-ESBL	5	4456783	4456783	5469966	133	121584	278	-0.103412	133	121584
A110	Ec-ESBL	5	4776589	4776589	5138375	99	136784	289	0.136192	99	136784
A112	Ec-ESBL	5	5109876	5109876	5458582	141	301456	272	0.248717	141	301456
A114	Ec-ESBL	5	4280437	4280437	5481944	126	349584	220	0.346319	126	349584
A115	Ec-ESBL	5	5376580	5376580	5433607	231	223495	319	0.111509	231	223495
A118	Ec-ESBL	5	6449830	6449830	5369518	131	189384	375	0.178172	131	189384
A1181	Kp-OXA-48	5.4	5175771	5175771	5345324	72	398716	274	0.260515	72	398716
A1182	Kp-OXA-48	5.4	5324314	5324314	5346185	78	516181	305	-0.132866	78	516181
A1183	Kp-OXA-48	5.4	4142959	4142959	5489993	128	473438	221	0.227874	128	473438
A1184	Kp-OXA-48	5.4	5557893	5557893	4924939	83	178452	345	-0.165061	83	178452
A1185	Kp-OXA-48	5.4	5231468	5231468	5682207	131	325791	289	-0.007912	131	325791
A1186	Kp-OXA-48	5.4	4698769	4698769	5495827	109	179783	298	-0.024512	109	179783
A1187	Kp-OXA-48	5.4	6123843	6123843	5343279	70	476883	354	0.118375	70	476883
A1188	Kp-OXA-48	5.4	5248538	5248538	5402693	83	212833	301	0.225793	83	212833
A1189	Kp-OXA-48	5.4	3856783	3856783	5545008	97	365748	245	-0.219098	97	365748
A119	Ec-ESBL	5	6107839	6107839	5245885	100	181249	356	-0.002995	100	181249
A1190	Kp-OXA-48	5.4	4845859	4845859	5522304	74	109734	278	0.027896	74	109734
A1191	Kp-OXA-48	5.4	5337584	5337584	5461375	116	239483	315	0.089899	116	239483
A1192	Kp-OXA-48	5.4	6208472	6208472	5505238	67	201834	366	0.11897	67	201834
A1193	Kp-OXA-48	5.4	3698740	3698740	5495019	112	135839	236	-0.243078	112	135839
A1194	Kp-OXA-48	5.4	5108340	5108340	5439731	81	102394	320	-0.279642	81	102394
A1195	Kp-OXA-48	5.4	5969493	5969493	5730339	72	89348	369	-0.146108	72	89348
A1196	Kp-OXA-48	5.4	5279932	5279932	5515404	71	145783	319	0.162147	71	145783
A1197	EC-NDM	5	6028394	6028394	5367969	125	135939	342	0.367969	125	135939
A1198	Kp-OXA-48	5.4	6249398	6249398	5500195	87	107383	368	0.053357	87	107383
A120	Ec-ESBL	5	4509843	4509843	5206546	127	116392	279	-0.179483	127	116392
A121	Ec-ESBL	5	5003830	5003830	5390288	126	324839	302	0.039525	126	324839
A123	Ec-ESBL	5	5013459	5013459	5047362	92	243859	295	0.090707	92	243859
A129	Ec-ESBL	5	4083940	4083940	4881252	160	315888	220	0.035849	160	315888
A132	Ec-ESBL	5	4324948	4324948	5369518	131	46783	281	-0.411468	131	46783
A133	Ec-ESBL	5	5129394	5129394	5522357	135	109223	310	-0.067701	135	109223
A134	Ec-ESBL	5	4497493	4497493	5322124	151	221393	242	0.445483	151	221393
A135	Ec-ESBL	5	6973930	6973930	5214341	155	155939	390	0.371407	155	155939
A136	Ec-ESBL	5	6994040	6994040	5521174	157	185930	401	0.368269	157	185930
A138	Kp-ESBL	5.4	7159393	7159393	5179656	159	251838	478	-0.138243	159	251838
A140	Ec-ESBL	5	6128493	6128493	5145205	115	367483	315	0.510877	115	367483
A141	Ec-ESBL	5	7263849	7263849	5426011	197	1907739	462	-0.225838	197	1907739
A147	Ec-ESBL	5	4697774	4697774	5295944	194	94562	289	-0.229138	194	94562
X9852	Ec-ESBL	5	6323945	6323945	5447737	249	190877	389	-0.223448	249	190877
X9853	Ec-ESBL	5	5128883	5128883	5221766	120	271493	298	0.22396	120	271493
X9860	Ec-ESBL	5	4274493	4274493	5224639	187	377823	252	0.194071	187	377823
X9861	Ec-ESBL	5	6078890	6078890	5165414	125	190883	378	-0.225324	125	190883
X9862	Ec-ESBL	5	4387740	4387740	5367650	137	191293	272	-0.224552	137	191293
X9865	Ec-ESBL	5	4382874	4382874	5238515	152	172343	289	-0.225316	152	172343
X9866	Ec-ESBL	5	4164839	4164839	5067904	191	190732	260	-0.190612	191	190732
X9867	Ec-ESBL	5	5489932	5489932	5450237	231	303453	313	-0.139725	231	303453
X9872	Kp-ESBL	5	4817387	4817387	5726407	150	135632	304	-0.245816	150	135632
X9878	Ec-ESBL	5	5190373	5190373	5453392	105	173245	287	0.424829	105	173245
X9879	Ec-ESBL	5	6048392	6048392	5374807	160	377459	350	0.193913	160	377459
X9880	Ec-ESBL	5	6118382	6118382	5490756	184	386485	358	0.197101	184	386485
X9881	Ec-ESBL	5	4528493	4528493	5387436	133	217390	280	-0.183076	133	217390
X9883	Ec-ESBL	5	3837840	3837840	5221559	143	115739	222	0.161289	143	115739
X9886	Ec-ESBL	5	5018483	5018483	5304854	144	518383	267	0.086444	144	518383
X9887	Ec-ESBL	5	5168384	5168384	5392618	102	229038	319	-0.074146	102	229038
X9889	Ec-ESBL	5	4329493	4329493	5427755	124	197382	240	0.36026	124	197382
X9891	Ec-ESBL	5	4724894	4724894	5254503	74	108562	278	0.052456	74	108562
X9894	Ec-ESBL	5	4123848	4123848	5167534	123	246789	233	0.361757	123	246789
X9895	Ec-ESBL	5	4663839	4663839	5019885	180	81678	274	0.235006	180	81678
X9897	Ec-ESBL	5	7804830	7804830	5170751	123	77564	444	0.37109	123	77564
X9910	Ec-ESBL	5	4398874	4398874	4776753	99	82345	278	-0.115045	99	82345
X9912	Ec-ESBL	5	5349594	5349594	5271754	91	247567	301	0.227353	91	247567
X9913	Ec-ESBL	5	4503830	4503830	5337732	149	175643	267	0.259245	149	175643

## Sheet: Table_S3
Supplementary Table S3. Allelic differences (ADs) between all ESBL/CP-E. coli clinical isolates retrieved from 2020-2024
		X9910	X9913	A112	X9895	A129	X9860	A118	X9912	X9897	X9894	X9889	X9887	X9886	X9883	X9881	X9880	X9879	X9867	X9866	X9865	X9862	X9861	X9853	X9852	A147	A141	A138	A136	A135	A134	A133	A132	A123	A121	A119	A115	A114	A110	A107	X9891	X9878	A140	A120	A1197
ST10	X9910	0	2372	2372	742	749	2167	2402	2402	2402	2402	2402	2402	2402	2402	2402	2402	2403	2402	2402	2402	2404	2402	2402	2403	2402	2403	2402	2402	2403	2402	2402	2402	2402	2402	2402	2403	2402	2402	2402	2379	2380	2308	2309	1512
ST12	X9913	2372	0	2	2400	2401	2401	2239	2239	2237	2237	2238	2240	2236	2238	2238	2239	2238	2240	2239	2238	2240	2238	2238	2242	2237	2241	2237	2239	2235	2237	2239	2239	2237	2238	2239	2242	2238	2238	2239	2384	2385	2076	2078	2397
	A112	2372	2	0	2400	2401	2401	2239	2239	2237	2237	2238	2240	2236	2238	2238	2239	2238	2240	2239	2238	2240	2238	2238	2242	2237	2241	2237	2239	2235	2237	2239	2239	2237	2238	2239	2242	2238	2238	2239	2384	2385	2076	2078	2397
ST44	X9895	742	2400	2400	0	54	2037	2398	2398	2398	2398	2398	2398	2398	2398	2398	2398	2399	2398	2398	2398	2400	2398	2398	2399	2398	2399	2398	2398	2398	2398	2398	2398	2398	2398	2398	2399	2398	2398	2398	2384	2385	2364	2365	1748
	A129	749	2401	2401	54	0	2035	2397	2397	2397	2397	2397	2397	2397	2397	2397	2397	2398	2397	2397	2397	2399	2397	2397	2397	2397	2398	2397	2397	2397	2397	2397	2397	2397	2397	2397	2397	2397	2397	2397	2384	2385	2364	2365	1752
ST58	X9860	2167	2401	2401	2037	2035	0	2391	2391	2391	2391	2391	2391	2391	2391	2391	2391	2392	2391	2391	2391	2393	2392	2391	2392	2391	2392	2391	2391	2397	2391	2391	2391	2391	2391	2391	2392	2391	2391	2391	2391	2392	2384	2385	2207
ST131	A118	2402	2239	2239	2398	2397	2391	0	85	90	93	88	18	76	92	85	20	84	26	84	121	78	97	120	102	80	20	77	25	264	88	24	0	84	83	86	99	83	71	25	2386	2387	2227	2228	2403
	X9912	2402	2239	2239	2398	2397	2391	85	0	58	61	19	77	76	60	16	80	50	70	82	89	44	92	88	102	47	79	76	69	257	56	67	85	83	15	51	98	15	70	69	2388	2389	2234	2235	2403
	X9897	2402	2237	2237	2398	2397	2391	90	58	0	4	60	82	82	22	58	85	56	74	87	46	50	104	45	110	53	84	84	73	261	22	71	90	88	57	55	106	57	76	73	2387	2388	2231	2232	2403
	X9894	2402	2237	2237	2398	2397	2391	93	61	4	0	63	85	85	24	61	88	59	77	90	49	53	107	48	113	56	87	87	76	264	25	74	93	91	60	58	109	60	79	76	2387	2388	2231	2232	2403
	X9889	2402	2238	2238	2398	2397	2391	88	19	60	63	0	80	79	63	11	82	53	73	85	91	47	100	90	106	50	82	79	72	262	59	70	88	87	18	54	102	16	74	72	2387	2388	2232	2233	2403
	X9887	2402	2240	2240	2398	2397	2391	18	77	82	85	80	0	68	84	77	14	76	18	76	113	70	88	112	96	72	12	69	17	256	80	16	18	76	75	78	93	75	63	17	2386	2387	2229	2230	2403
	X9886	2402	2236	2236	2398	2397	2391	76	76	82	85	79	68	0	85	77	72	74	60	40	113	69	56	112	79	71	70	66	59	245	81	58	76	26	76	77	75	75	62	59	2386	2387	2226	2227	2403
	X9883	2402	2238	2238	2398	2397	2391	92	60	22	24	63	84	85	0	60	87	58	76	91	55	52	107	54	113	55	86	86	75	260	24	73	92	90	59	58	109	59	78	75	2387	2388	2232	2233	2403
	X9881	2402	2238	2238	2398	2397	2391	85	16	58	61	11	77	77	60	0	79	50	70	83	90	44	97	89	104	47	79	76	69	259	56	67	85	84	15	51	100	13	71	69	2387	2388	2232	2233	2403
	X9880	2402	2239	2239	2398	2397	2391	20	80	85	88	82	14	72	87	79	0	79	22	80	116	73	93	115	99	75	16	73	21	262	83	20	20	80	78	81	96	77	67	21	2386	2387	2227	2228	2403
	X9879	2403	2238	2238	2399	2398	2392	84	50	56	59	53	76	74	58	50	79	0	68	81	88	26	94	87	102	44	78	75	67	258	54	65	84	81	48	50	98	49	68	67	2388	2389	2234	2235	2404
	X9867	2402	2240	2240	2398	2397	2391	26	70	74	77	73	18	60	76	70	22	68	0	68	105	62	82	104	88	65	20	62	7	250	72	6	26	68	68	70	85	68	55	7	2386	2387	2227	2228	2403
	X9866	2402	2239	2239	2398	2397	2391	84	82	87	90	85	76	40	91	83	80	81	68	0	118	76	62	117	84	78	78	73	67	251	87	66	84	49	82	83	80	82	68	67	2386	2387	2226	2227	2403
	X9865	2402	2238	2238	2398	2397	2391	121	89	46	49	91	113	113	55	90	116	88	105	118	0	81	134	1	139	85	115	116	104	288	55	102	121	116	89	88	135	89	107	104	2388	2389	2233	2234	2403
	X9862	2404	2240	2240	2400	2399	2393	78	44	50	53	47	70	69	52	44	73	26	62	76	81	0	89	80	97	39	71	69	61	251	48	59	78	76	43	43	93	43	63	61	2389	2390	2234	2235	2405
	X9861	2402	2238	2238	2398	2397	2392	97	92	104	107	100	88	56	107	97	93	94	82	62	134	89	0	133	102	93	91	85	81	256	102	80	97	64	96	97	98	96	84	81	2386	2387	2236	2237	2403
	X9853	2402	2238	2238	2398	2397	2391	120	88	45	48	90	112	112	54	89	115	87	104	117	1	80	133	0	139	84	114	115	103	287	54	101	120	116	88	87	135	88	106	103	2388	2389	2233	2234	2403
	X9852	2403	2242	2242	2399	2397	2392	102	102	110	113	106	96	79	113	104	99	102	88	84	139	97	102	139	0	100	96	97	87	270	108	86	102	86	102	105	4	103	91	87	2388	2389	2227	2228	2404
	A147	2402	2237	2237	2398	2397	2391	80	47	53	56	50	72	71	55	47	75	44	65	78	85	39	93	84	100	0	74	73	64	257	51	62	80	78	46	47	96	46	66	64	2387	2388	2231	2232	2403
	A141	2403	2241	2241	2399	2398	2392	20	79	84	87	82	12	70	86	79	16	78	20	78	115	71	91	114	96	74	0	71	19	260	82	18	20	78	77	80	93	77	65	19	2387	2388	2227	2228	2404
	A138	2402	2237	2237	2398	2397	2391	77	76	84	87	79	69	66	86	76	73	75	62	73	116	69	85	115	97	73	71	0	61	262	82	60	77	73	75	78	93	75	63	61	2386	2387	2226	2227	2403
	A136	2402	2239	2239	2398	2397	2391	25	69	73	76	72	17	59	75	69	21	67	7	67	104	61	81	103	87	64	19	61	0	249	71	5	25	67	67	69	84	67	54	0	2386	2387	2227	2228	2403
	A135	2403	2235	2235	2398	2397	2397	264	257	261	264	262	256	245	260	259	262	258	250	251	288	251	256	287	270	257	260	262	249	0	257	248	264	252	259	258	266	257	254	249	2386	2387	2243	2244	2405
	A134	2402	2237	2237	2398	2397	2391	88	56	22	25	59	80	81	24	56	83	54	72	87	55	48	102	54	108	51	82	82	71	257	0	69	88	86	55	54	104	55	73	71	2387	2388	2232	2233	2403
	A133	2402	2239	2239	2398	2397	2391	24	67	71	74	70	16	58	73	67	20	65	6	66	102	59	80	101	86	62	18	60	5	248	69	0	24	66	65	67	83	65	53	5	2386	2387	2227	2228	2403
	A132	2402	2239	2239	2398	2397	2391	0	85	90	93	88	18	76	92	85	20	84	26	84	121	78	97	120	102	80	20	77	25	264	88	24	0	84	83	86	99	83	71	25	2386	2387	2227	2228	2403
	A123	2402	2237	2237	2398	2397	2391	84	83	88	91	87	76	26	90	84	80	81	68	49	116	76	64	116	86	78	78	73	67	252	86	66	84	0	83	84	82	83	68	67	2386	2387	2226	2227	2403
	A121	2402	2238	2238	2398	2397	2391	83	15	57	60	18	75	76	59	15	78	48	68	82	89	43	96	88	102	46	77	75	67	259	55	65	83	83	0	50	99	14	70	67	2387	2388	2232	2233	2403
	A119	2402	2239	2239	2398	2397	2391	86	51	55	58	54	78	77	58	51	81	50	70	83	88	43	97	87	105	47	80	78	69	258	54	67	86	84	50	0	101	50	71	69	2387	2388	2234	2235	2403
	A115	2403	2242	2242	2399	2397	2392	99	98	106	109	102	93	75	109	100	96	98	85	80	135	93	98	135	4	96	93	93	84	266	104	83	99	82	99	101	0	99	87	84	2388	2389	2227	2228	2404
	A114	2402	2238	2238	2398	2397	2391	83	15	57	60	16	75	75	59	13	77	49	68	82	89	43	96	88	103	46	77	75	67	257	55	65	83	83	14	50	99	0	70	67	2387	2388	2233	2234	2403
	A110	2402	2238	2238	2398	2397	2391	71	70	76	79	74	63	62	78	71	67	68	55	68	107	63	84	106	91	66	65	63	54	254	73	53	71	68	70	71	87	70	0	54	2386	2387	2228	2229	2403
	A107	2402	2239	2239	2398	2397	2391	25	69	73	76	72	17	59	75	69	21	67	7	67	104	61	81	103	87	64	19	61	0	249	71	5	25	67	67	69	84	67	54	0	2386	2387	2227	2228	2403
ST354	X9891	2379	2384	2384	2384	2384	2391	2386	2388	2387	2387	2387	2386	2386	2387	2387	2386	2388	2386	2386	2388	2389	2386	2388	2388	2387	2387	2386	2386	2386	2387	2386	2386	2386	2387	2387	2388	2387	2386	2386	0	24	2381	2382	2386
	X9878	2380	2385	2385	2385	2385	2392	2387	2389	2388	2388	2388	2387	2387	2388	2388	2387	2389	2387	2387	2389	2390	2387	2389	2389	2388	2388	2387	2387	2387	2388	2387	2387	2387	2388	2388	2389	2388	2387	2387	24	0	2382	2383	2387
ST1193	A140	2308	2076	2076	2364	2364	2384	2227	2234	2231	2231	2232	2229	2226	2232	2232	2227	2234	2227	2226	2233	2234	2236	2233	2227	2231	2227	2226	2227	2243	2232	2227	2227	2226	2232	2234	2227	2233	2228	2227	2381	2382	0	42	2348
	A120	2309	2078	2078	2365	2365	2385	2228	2235	2232	2232	2233	2230	2227	2233	2233	2228	2235	2228	2227	2234	2235	2237	2234	2228	2232	2228	2227	2228	2244	2233	2228	2228	2227	2233	2235	2228	2234	2229	2228	2382	2383	42	0	2347
ST6756	A1197	1512	2397	2397	1748	1752	2207	2403	2403	2403	2403	2403	2403	2403	2403	2403	2403	2404	2403	2403	2403	2405	2403	2403	2404	2403	2404	2403	2403	2405	2403	2403	2403	2403	2403	2403	2404	2403	2403	2403	2386	2387	2348	2347	0
Legend color
	0-10 Allelic differences
	21-50 Allelic differences
	51-100 Allelic differences
	101-200 Allelic differences
	>200 Allelic differences

## Sheet: Table_S4
Supplementary Table S4. Allelic differences (ADs) between ST10/ST58/ST131 ESBL/CP-E. coli clinical isolates retrieved from 2020-2024 vs ESBL-CP/E. coli isolates belonging to ST10/ST58/ST131 previously recovered from storks' faeces foraged on landfills [30].
		X7163	X7020	X9910	X7827	X7761	X7750	X7565	X7669	X9860	X7757	X7755	X7440	X7438	X7399	X7384	X7383	A118	X9912	X9897	X9894	X9889	X9887	X9886	X9883	X9881	X9880	X9879	X9867	X9866	X9865	X9862	X9861	X9853	X9852	A147	A141	A138	A136	A135	A134	A133	A132	A123	A121	A119	A115	A114	A110
ST10	X7163	0	512	635	2184	2154	2180	2156	2180	2154	2396	2395	2399	2399	2397	2399	2396	2396	2396	2396	2396	2396	2396	2396	2396	2396	2395	2397	2396	2396	2396	2398	2396	2396	2397	2396	2397	2396	2396	2400	2396	2396	2396	2396	2396	2396	2397	2396	2396
	X7020	512	0	573	2182	2171	2153	2171	2150	2173	2397	2390	2400	2400	2398	2400	2397	2397	2398	2397	2397	2398	2397	2397	2397	2398	2397	2398	2397	2397	2397	2399	2397	2397	2398	2397	2398	2397	2397	2401	2397	2397	2397	2397	2398	2397	2398	2398	2397
	X9910	635	573	0	2174	2165	2161	2165	2161	2167	2402	2398	2402	2402	2403	2402	2402	2402	2402	2402	2402	2402	2402	2402	2402	2402	2402	2403	2402	2402	2402	2404	2402	2402	2403	2402	2403	2402	2402	2403	2402	2402	2402	2402	2402	2402	2403	2402	2402
ST58	X7827	2184	2182	2174	0	417	399	415	407	422	2395	2399	2400	2400	2396	2400	2395	2395	2395	2395	2395	2395	2395	2395	2395	2395	2395	2396	2395	2395	2395	2397	2396	2395	2396	2395	2396	2395	2395	2399	2395	2395	2395	2395	2395	2395	2396	2395	2395
	X7761	2154	2171	2165	417	0	353	134	360	129	2391	2393	2398	2398	2392	2398	2391	2391	2391	2391	2391	2391	2391	2390	2391	2391	2391	2392	2391	2391	2391	2393	2391	2391	2392	2390	2392	2391	2391	2397	2391	2391	2391	2391	2391	2391	2392	2391	2391
	X7750	2180	2153	2161	399	353	0	362	75	341	2397	2397	2402	2402	2398	2402	2397	2397	2397	2397	2397	2397	2397	2397	2397	2397	2397	2398	2397	2397	2396	2399	2398	2396	2398	2397	2398	2397	2397	2401	2397	2397	2397	2397	2397	2397	2398	2397	2397
	X7565	2156	2171	2165	415	134	362	0	370	136	2391	2395	2399	2399	2392	2399	2391	2391	2391	2391	2391	2391	2391	2391	2391	2391	2391	2392	2391	2391	2391	2393	2392	2391	2392	2391	2392	2391	2391	2398	2391	2391	2391	2391	2391	2391	2392	2391	2391
	X7669	2180	2150	2161	407	360	75	370	0	350	2398	2398	2403	2403	2399	2403	2398	2398	2398	2398	2398	2398	2398	2398	2398	2398	2398	2399	2398	2398	2397	2400	2399	2397	2399	2398	2399	2398	2398	2402	2398	2398	2398	2398	2398	2398	2399	2398	2398
	X9860	2154	2173	2167	422	129	341	136	350	0	2391	2395	2398	2398	2392	2398	2391	2391	2391	2391	2391	2391	2391	2391	2391	2391	2391	2392	2391	2391	2391	2393	2392	2391	2392	2391	2392	2391	2391	2397	2391	2391	2391	2391	2391	2391	2392	2391	2391
ST131	X7757	2396	2397	2402	2395	2391	2397	2391	2398	2391	0	671	247	246	54	246	55	68	23	41	44	26	60	60	43	23	63	33	53	66	73	27	80	72	88	30	62	59	52	245	39	50	68	67	22	35	84	22	54
	X7755	2395	2390	2398	2399	2393	2397	2395	2398	2395	671	0	664	664	667	664	661	679	681	685	687	682	674	663	687	682	678	680	669	664	707	676	678	707	684	677	678	672	667	686	685	666	679	668	678	679	681	679	670
	X7440	2399	2400	2402	2400	2398	2402	2399	2403	2398	247	664	0	1	255	1	245	269	257	266	269	265	261	250	266	262	267	259	254	257	293	253	258	293	273	255	264	264	253	196	261	252	269	254	260	259	269	260	255
	X7438	2399	2400	2402	2400	2398	2402	2399	2403	2398	246	664	1	0	254	0	244	268	256	265	268	264	261	249	265	261	266	258	253	256	292	252	257	292	272	254	263	263	252	195	260	251	268	253	259	258	268	259	254
	X7399	2397	2398	2403	2396	2392	2398	2392	2399	2392	54	667	255	254	0	254	56	67	72	75	78	74	60	62	78	72	63	70	54	69	107	64	84	106	90	65	62	63	53	252	74	52	67	70	71	71	86	71	56
	X7384	2399	2400	2402	2400	2398	2402	2399	2403	2398	246	664	1	0	254	0	244	268	256	265	268	264	261	249	265	261	266	258	253	256	292	252	257	292	272	254	263	263	252	195	260	251	268	253	259	258	268	259	254
	X7383	2396	2397	2402	2395	2391	2397	2391	2398	2391	55	661	245	244	56	244	0	72	71	78	81	75	64	45	80	72	67	69	56	51	109	64	67	108	74	67	66	62	55	243	75	54	72	52	71	72	70	71	57
	A118	2396	2397	2402	2395	2391	2397	2391	2398	2391	68	679	269	268	67	268	72	0	85	90	93	88	18	76	92	85	20	84	26	84	121	78	97	120	102	80	20	77	25	264	88	24	0	84	83	86	99	83	71
	X9912	2396	2398	2402	2395	2391	2397	2391	2398	2391	23	681	257	256	72	256	71	85	0	58	61	19	77	76	60	16	80	50	70	82	89	44	92	88	102	47	79	76	69	257	56	67	85	83	15	51	98	15	70
	X9897	2396	2397	2402	2395	2391	2397	2391	2398	2391	41	685	266	265	75	265	78	90	58	0	4	60	82	82	22	58	85	56	74	87	46	50	104	45	110	53	84	84	73	261	22	71	90	88	57	55	106	57	76
	X9894	2396	2397	2402	2395	2391	2397	2391	2398	2391	44	687	269	268	78	268	81	93	61	4	0	63	85	85	24	61	88	59	77	90	49	53	107	48	113	56	87	87	76	264	25	74	93	91	60	58	109	60	79
	X9889	2396	2398	2402	2395	2391	2397	2391	2398	2391	26	682	265	264	74	264	75	88	19	60	63	0	80	79	63	11	82	53	73	85	91	47	100	90	106	50	82	79	72	262	59	70	88	87	18	54	102	16	74
	X9887	2396	2397	2402	2395	2391	2397	2391	2398	2391	60	674	261	261	60	261	64	18	77	82	85	80	0	68	84	77	14	76	18	76	113	70	88	112	96	72	12	69	17	256	80	16	18	76	75	78	93	75	63
	X9886	2396	2397	2402	2395	2390	2397	2391	2398	2391	60	663	250	249	62	249	45	76	76	82	85	79	68	0	85	77	72	74	60	40	113	69	56	112	79	71	70	66	59	245	81	58	76	26	76	77	75	75	62
	X9883	2396	2397	2402	2395	2391	2397	2391	2398	2391	43	687	266	265	78	265	80	92	60	22	24	63	84	85	0	60	87	58	76	91	55	52	107	54	113	55	86	86	75	260	24	73	92	90	59	58	109	59	78
	X9881	2396	2398	2402	2395	2391	2397	2391	2398	2391	23	682	262	261	72	261	72	85	16	58	61	11	77	77	60	0	79	50	70	83	90	44	97	89	104	47	79	76	69	259	56	67	85	84	15	51	100	13	71
	X9880	2395	2397	2402	2395	2391	2397	2391	2398	2391	63	678	267	266	63	266	67	20	80	85	88	82	14	72	87	79	0	79	22	80	116	73	93	115	99	75	16	73	21	262	83	20	20	80	78	81	96	77	67
	X9879	2397	2398	2403	2396	2392	2398	2392	2399	2392	33	680	259	258	70	258	69	84	50	56	59	53	76	74	58	50	79	0	68	81	88	26	94	87	102	44	78	75	67	258	54	65	84	81	48	50	98	49	68
	X9867	2396	2397	2402	2395	2391	2397	2391	2398	2391	53	669	254	253	54	253	56	26	70	74	77	73	18	60	76	70	22	68	0	68	105	62	82	104	88	65	20	62	7	250	72	6	26	68	68	70	85	68	55
	X9866	2396	2397	2402	2395	2391	2397	2391	2398	2391	66	664	257	256	69	256	51	84	82	87	90	85	76	40	91	83	80	81	68	0	118	76	62	117	84	78	78	73	67	251	87	66	84	49	82	83	80	82	68
	X9865	2396	2397	2402	2395	2391	2396	2391	2397	2391	73	707	293	292	107	292	109	121	89	46	49	91	113	113	55	90	116	88	105	118	0	81	134	1	139	85	115	116	104	288	55	102	121	116	89	88	135	89	107
	X9862	2398	2399	2404	2397	2393	2399	2393	2400	2393	27	676	253	252	64	252	64	78	44	50	53	47	70	69	52	44	73	26	62	76	81	0	89	80	97	39	71	69	61	251	48	59	78	76	43	43	93	43	63
	X9861	2396	2397	2402	2396	2391	2398	2392	2399	2392	80	678	258	257	84	257	67	97	92	104	107	100	88	56	107	97	93	94	82	62	134	89	0	133	102	93	91	85	81	256	102	80	97	64	96	97	98	96	84
	X9853	2396	2397	2402	2395	2391	2396	2391	2397	2391	72	707	293	292	106	292	108	120	88	45	48	90	112	112	54	89	115	87	104	117	1	80	133	0	139	84	114	115	103	287	54	101	120	116	88	87	135	88	106
	X9852	2397	2398	2403	2396	2392	2398	2392	2399	2392	88	684	273	272	90	272	74	102	102	110	113	106	96	79	113	104	99	102	88	84	139	97	102	139	0	100	96	97	87	270	108	86	102	86	102	105	4	103	91
	A147	2396	2397	2402	2395	2390	2397	2391	2398	2391	30	677	255	254	65	254	67	80	47	53	56	50	72	71	55	47	75	44	65	78	85	39	93	84	100	0	74	73	64	257	51	62	80	78	46	47	96	46	66
	A141	2397	2398	2403	2396	2392	2398	2392	2399	2392	62	678	264	263	62	263	66	20	79	84	87	82	12	70	86	79	16	78	20	78	115	71	91	114	96	74	0	71	19	260	82	18	20	78	77	80	93	77	65
	A138	2396	2397	2402	2395	2391	2397	2391	2398	2391	59	672	264	263	63	263	62	77	76	84	87	79	69	66	86	76	73	75	62	73	116	69	85	115	97	73	71	0	61	262	82	60	77	73	75	78	93	75	63
	A136	2396	2397	2402	2395	2391	2397	2391	2398	2391	52	667	253	252	53	252	55	25	69	73	76	72	17	59	75	69	21	67	7	67	104	61	81	103	87	64	19	61	0	249	71	5	25	67	67	69	84	67	54
	A135	2400	2401	2403	2399	2397	2401	2398	2402	2397	245	686	196	195	252	195	243	264	257	261	264	262	256	245	260	259	262	258	250	251	288	251	256	287	270	257	260	262	249	0	257	248	264	252	259	258	266	257	254
	A134	2396	2397	2402	2395	2391	2397	2391	2398	2391	39	685	261	260	74	260	75	88	56	22	25	59	80	81	24	56	83	54	72	87	55	48	102	54	108	51	82	82	71	257	0	69	88	86	55	54	104	55	73
	A133	2396	2397	2402	2395	2391	2397	2391	2398	2391	50	666	252	251	52	251	54	24	67	71	74	70	16	58	73	67	20	65	6	66	102	59	80	101	86	62	18	60	5	248	69	0	24	66	65	67	83	65	53
	A132	2396	2397	2402	2395	2391	2397	2391	2398	2391	68	679	269	268	67	268	72	0	85	90	93	88	18	76	92	85	20	84	26	84	121	78	97	120	102	80	20	77	25	264	88	24	0	84	83	86	99	83	71
	A123	2396	2397	2402	2395	2391	2397	2391	2398	2391	67	668	254	253	70	253	52	84	83	88	91	87	76	26	90	84	80	81	68	49	116	76	64	116	86	78	78	73	67	252	86	66	84	0	83	84	82	83	68
	A121	2396	2398	2402	2395	2391	2397	2391	2398	2391	22	678	260	259	71	259	71	83	15	57	60	18	75	76	59	15	78	48	68	82	89	43	96	88	102	46	77	75	67	259	55	65	83	83	0	50	99	14	70
	A119	2396	2397	2402	2395	2391	2397	2391	2398	2391	35	679	259	258	71	258	72	86	51	55	58	54	78	77	58	51	81	50	70	83	88	43	97	87	105	47	80	78	69	258	54	67	86	84	50	0	101	50	71
	A115	2397	2398	2403	2396	2392	2398	2392	2399	2392	84	681	269	268	86	268	70	99	98	106	109	102	93	75	109	100	96	98	85	80	135	93	98	135	4	96	93	93	84	266	104	83	99	82	99	101	0	99	87
	A114	2396	2398	2402	2395	2391	2397	2391	2398	2391	22	679	260	259	71	259	71	83	15	57	60	16	75	75	59	13	77	49	68	82	89	43	96	88	103	46	77	75	67	257	55	65	83	83	14	50	99	0	70
	A110	2396	2397	2402	2395	2391	2397	2391	2398	2391	54	670	255	254	56	254	57	71	70	76	79	74	63	62	78	71	67	68	55	68	107	63	84	106	91	66	65	63	54	254	73	53	71	68	70	71	87	70	0
	A107	2396	2397	2402	2395	2391	2397	2391	2398	2391	52	667	253	252	53	252	55	25	69	73	76	72	17	59	75	69	21	67	7	67	104	61	81	103	87	64	19	61	0	249	71	5	25	67	67	69	84	67	54
Legend color
	0-10 Allelic differences
	21-50 Allelic differences
	51-100 Allelic differences
	101-200 Allelic differences
	>200 Allelic differences
[truncated: 1 more columns]

## Sheet: Table_S5
Supplementary Table S5. Allelic differences (ADs) between all ESBL/CP-K. pneumoniae clinical isolates retrieved from 2020-2024
		X9872	A1198	A1196	A1195	A1192	A1190	A1188	A1184	A1193	A1191	A1186	A1183	A1189	A1185	A1187	A1182	A1194	A1181
ST307	X9872	0	71	89	67	66	63	62	67	1988	1989	1988	1988	1983	1897	1928	1929	1929	1929
	A1198	71	0	69	15	16	13	12	17	1986	1987	1986	1986	1982	1897	1930	1930	1931	1930
	A1196	89	69	0	66	65	62	61	66	1988	1989	1988	1988	1984	1898	1931	1932	1932	1932
	A1195	67	15	66	0	12	9	7	12	1986	1987	1986	1986	1982	1896	1930	1930	1931	1930
	A1192	66	16	65	12	0	3	7	12	1988	1989	1988	1988	1984	1898	1932	1933	1933	1933
	A1190	63	13	62	9	3	0	4	9	1986	1987	1986	1986	1982	1896	1930	1931	1931	1931
	A1188	62	12	61	7	7	4	0	7	1986	1987	1986	1986	1982	1897	1929	1930	1930	1930
	A1184	67	17	66	12	12	9	7	0	1987	1988	1987	1987	1983	1896	1929	1930	1930	1930
ST15	A1193	1988	1986	1988	1986	1988	1986	1986	1987	0	23	1	13	216	1993	1731	1730	1730	1730
	A1191	1989	1987	1989	1987	1989	1987	1987	1988	23	0	22	20	222	1995	1733	1732	1732	1732
	A1186	1988	1986	1988	1986	1988	1986	1986	1987	1	22	0	12	215	1993	1731	1730	1730	1730
	A1183	1988	1986	1988	1986	1988	1986	1986	1987	13	20	12	0	211	1993	1731	1730	1730	1730
ST326	A1189	1983	1982	1984	1982	1984	1982	1982	1983	216	222	215	211	0	1997	1757	1756	1756	1756
ST392	A1185	1897	1897	1898	1896	1898	1896	1897	1896	1993	1995	1993	1993	1997	0	1940	1940	1943	1940
ST11	A1187	1928	1930	1931	1930	1932	1930	1929	1929	1731	1733	1731	1731	1757	1940	0	3	1118	4
	A1182	1929	1930	1932	1930	1933	1931	1930	1930	1730	1732	1730	1730	1756	1940	3	0	1118	1
	A1194	1929	1931	1932	1931	1933	1931	1930	1930	1730	1732	1730	1730	1756	1943	1118	1118	0	1119
	A1181	1929	1930	1932	1930	1933	1931	1930	1930	1730	1732	1730	1730	1756	1940	4	1	1119	0
Legend color
	0-10 Allelic differences
	21-50 Allelic differences
	51-100 Allelic differences
	101-200 Allelic differences
	>200 Allelic differences

## Sheet: Table_S6
Supplementary Table S6. Allelic differences (ADs) between ST307 ESBL/CP-K. pneumoniae clinical isolates retrieved from 2020-2024 vs ESBL-CP/K.pneumoniae isolates belonging to ST307 previously recovered from storks' faeces foraged on landfills [30].
		X7614	X7562	X7834	X7764	X7767	X7733	X7072	X9872	A1198	A1196	A1195	A1194	A1192	A1190	A1188	A1184
ST307	X7614	0	0	45	45	56	68	43	57	68	89	63	1935	66	60	58	63
	X7562	0	0	45	45	56	68	43	57	68	89	63	1935	66	60	58	63
	X7834	45	45	0	2	52	64	46	51	64	85	59	1934	62	56	54	59
	X7764	45	45	2	0	52	64	46	51	64	85	59	1934	62	56	54	59
	X7767	56	56	52	52	0	71	55	5	70	91	66	1933	68	62	61	66
	X7733	68	68	64	64	71	0	67	72	52	71	48	1936	49	43	43	48
	X7072	43	43	46	46	55	67	0	54	66	89	62	1933	65	59	57	62
	X9872	57	57	51	51	5	72	54	0	71	92	67	1933	69	63	62	67
	A1198	68	68	64	64	70	52	66	71	0	72	15	1935	19	13	12	17
	A1196	89	89	85	85	91	71	89	92	72	0	69	1936	65	65	64	69
	A1195	63	63	59	59	66	48	62	67	15	69	0	1935	15	9	7	12
	A1194	1935	1935	1934	1934	1933	1936	1933	1933	1935	1936	1935	0	1937	1935	1934	1934
	A1192	66	66	62	62	68	49	65	69	19	65	15	1937	0	6	10	15
	A1190	60	60	56	56	62	43	59	63	13	65	9	1935	6	0	4	9
	A1188	58	58	54	54	61	43	57	62	12	64	7	1934	10	4	0	7
	A1184	63	63	59	59	66	48	62	67	17	69	12	1934	15	9	7	0
Legend color
	0-10 Allelic differences
	21-50 Allelic differences
	51-100 Allelic differences
	101-200 Allelic differences
	>200 Allelic differences
